# Supplementary material for: Versatile strategy for homogeneous drying patterns of dispersed particles
Source: Nat Commun. 2022 May 23;13:2840. doi: 10.1038/s41467-022-30497-z (PMC9126951; doi:10.1038/s41467-022-30497-z)
Supplement: Supplementary file 4 — Supplementary Movies [file 41467_2022_30497_MOESM4_ESM.zip]

Archive with 20 entries (20 files):
- Supplementary_Movie_1.mov
- Supplementary_Movie_1.mp4
- Supplementary_Movie_10.mp4
- Supplementary_Movie_11.mp4
- Supplementary_Movie_12.avi
- Supplementary_Movie_13.avi
- Supplementary_Movie_14.avi
- Supplementary_Movie_15.avi
- Supplementary_Movie_2.mov
- Supplementary_Movie_2.mp4
- Supplementary_Movie_3.mov
- Supplementary_Movie_3.mp4
- Supplementary_Movie_4.mov
- Supplementary_Movie_4.mp4
- Supplementary_Movie_5.mov
- Supplementary_Movie_5.mp4
- Supplementary_Movie_6.mp4
- Supplementary_Movie_7.mp4
- Supplementary_Movie_8.mp4
- Supplementary_Movie_9.mp4
